# Supplementary material for: The Adhesion GPCR VLGR1/ADGRV1 Regulates the Ca2+ Homeostasis at Mitochondria-Associated ER Membranes
Source: Cells. 2022 Sep 7;11(18):2790. doi: 10.3390/cells11182790 (PMC9496679; doi:10.3390/cells11182790)
Supplement: Supplementary file 1 [file cells-11-02790-s001.zip]

Archive with 2 entries (2 files):
- cells-1862176-Figures S1¿CS5.pdf
- cells-1862176-Table S1.xls
